# Supplementary material for: Reprogramming in Candida albicans Gene Expression Network under Butanol Stress Abrogates Hyphal Development
Source: Int J Mol Sci. 2023 Dec 7;24(24):17227. doi: 10.3390/ijms242417227 (PMC10743114; doi:10.3390/ijms242417227)
Supplement: Supplementary file 1 [file ijms-24-17227-s001.zip]

Archive with 5 entries (5 files):
- Table S2.pdf
- Table S3.pdf
- Table S4.pdf
- Table S5.pdf
- Table-S1.pdf
